# Supplementary material for: ROP16-mediated activation of STAT6 enhances cyst development of type III Toxoplasma gondii in neurons
Source: PLoS Pathog. 2023 Apr 17;19(4):e1011347. doi: 10.1371/journal.ppat.1011347 (PMC10138205; doi:10.1371/journal.ppat.1011347)
Supplement: S1 Data — Data for each graph is on individual sheets. (XLSX) [file ppat.1011347.s009.xlsx]

## Sheet: Figure 1B
DPI	WTIII			IIIΔrop16			ROP16III			ROP16II
2	31.4375	33.4967	43.1368	17.7759	29.0499	35.1623	32.2698	35.0187	40.8993	22.6679	29.2608	32.3346
4	31.113	43.3901	47.0222	11.0604	22.3185	35.1136	29.9774	42.2544	51.3326	10.8319	24.1464	41.5247
6	54.2084	64.2446	52.908	29.3613	41.2016	33.2307	55.4058	64.2687	56.0076	28.5249	40.7337	35.7141
8	70.2643	69.0973	60.5215	45.6665	49.8358	36.3538	71.4363	69.8397	60.225	43.2197	49.144	42.7423

## Sheet: Figure 1C
DPI	WTIII				IIIΔrop16				ROP16III				ROP16II
1	2.22222	3.96034	23.75	9	0	0	5	0	0	0	8.66667	0	0	1.53846	3.33333	0
2	42.2049	39.4328	37.5817	44.7672	8.28849	7.23942	4.36498	9.67282	44.1577	41.8331	41.978	43.4713	6.61898	5.34684	6.28131	10.935
3	34.9536	34.4626	32.1119	32.0073	14.1994	14.6396	12.5419	13.6833	32.8218	37.2132	32.5074	39.6685	10.8945	11.1933	11.2941	10.2084

## Sheet: Figure 1D
DPI	WTII			II∆rop16
2	77.7291	61.2597	77.1949	59.5252	58.2584	72.761
4	74.6211	78.0624	70.9456	62.8207	75.8751	73.5581
6	83.5971	81.1175	76.6717	74.378	87.4834	82.5886
8	89.1436	77.5814	75.9186	79.9898	88.1862	84.9439

## Sheet: Figure 1E
DPI	WTII				II∆rop16
1	23.1667	29.8232	32.4444	56	6.44444	16.6364	43	18.0952
2	96.3224	97.3296	96.3378	94.2899	93.6222	97.4667	96.4995	95.3772
3	96.6303	96.536	96.5622	96.6482	97.7125	97.3704	98.5358	97.7694

## Sheet: Figure 2B
WTIII::GFP	IIIΔrop16	IIIΔrop16 + WTIII::GFP
64	20	53.67
80	38.67	78.67
80	34.67	75

## Sheet: Figure 3B
WTIII	IIIΔrop16	ROP16III	ROP16II	ROP16IISA	ROP16IIISD	ROP16IIIKD	ROP16IIIΔNLS
34.9932	24.9883	36.925	25.6279	34.1184	25.1141	23.469	29.6118
32.6784	21.6501	33.7291	24.3444	34.6182	24.0015	22.7289	33.7156
25.9148	18.6472	27.3494	19.2547	27.2778	19.4092	20.5749	26.3009
30.3887	20.9946	30.9703	20.2585	30.0859	19.2456	18.0354	26.6231

## Sheet: Figure 3C
WTIII	IIIΔrop16	ROP16III	ROP16II	ROP16IISA	ROP16IIISD	ROP16IIIKD	ROP16IIIΔNLS
15.9933	1.22582	8.48429	1.96078	25.0398	0.925926	0	33.2948
12.4308	0.793651	8.88782	0.925926	14.6711	0	1.66667	19.0556
10.2703	0.877193	13.6601	1.0101	19.1709	0	1.33333	27.0385
10.2877	0	9.06241	0	19.4789	1.07527	1.11111	23.9334

## Sheet: Figure 4B
DPI	BL6				STAT6KO
1	5.15152	4.66667	33.0808	55.119	2.5	2.77778	5	3.75
2	33.4167	25.5786	41.3706	46.4176	1.71702	1.99184	4.5	8.61645
3	54.8066	56.1142	51.8506	37.7217	15.0293	12.1488	16.0367	19.7297

## Sheet: Figure 4C
DPI	WTIII				IIIΔrop16				IIIΔrop16::Rop16III
2	6.26669	7.17666	6.79821	5.88405	1.10164	0.590017	5.87028	2.12503	4.12805	3.40148	2.98267	7.60746
3	10.3736	12.3972	8.25482	9.26577	3.62823	0.712292	2.97572	1.75419	11.9827	7.14772	7.87196	13.6681
4	11.6002	15.4124	12.0054	12.8588	2.24264	0.734938	5.25437	3.16264	15.7935	6.93603	12.8891	10.8471

## Sheet: Figure 4D
Strain	BL6				STAT6KO
ME49	40.7306	52.2564	36.4	78.3333	65.0256	69.8337	52.4619	46.7071
PRU	81.7457	81.8102	84.0476	83.4685	90.3434	88.0349	80.4301	82.9027
CEP	54.8066	56.1142	51.8506	37.7217	15.0293	12.1488	16.0367	19.7297
VEG	83.6652	74.3659	63.813	68.5066	48.8351	62.3958	59.8512	47.5306

[truncated: 18 more sheets: Figure 5B, Figure 5C, Figure 5D, Figure 5E, Figure 6B, Figure 6C, Figure 6D, Figure 6E, Figure 6F, Figure 6G, Figure 7B, Figure S2A, Figure S2B, Figure S2C, Figure S2D, Figure S5, Figure S7, Figure S8]
